# Supplementary material for: The Frequency of Meal-Replacement Products Drinking and All-Cause, CVD, and Cancer Mortality
Source: Nutrients. 2024 Nov 2;16(21):3770. doi: 10.3390/nu16213770 (PMC11547669; doi:10.3390/nu16213770)
Supplement: Supplementary file 1 [file nutrients-16-03770-s001.zip]

Archive with 1 entries (1 files):
- nutrients-3249821-supplementary.pdf
